# Supplementary material for: An effective fingerprint orientation field estimation method using differential values of grayscale intensity
Source: PeerJ Comput Sci. 2023 Apr 17;9:e1342. doi: 10.7717/peerj-cs.1342 (PMC10280552; doi:10.7717/peerj-cs.1342)
Supplement: Supplemental Information 1 — The LABVIEW code is an orientation field estimation algorithm for fingerprint. [file peerj-cs-09-1342-s001.zip]

Archive with 24 entries (24 files):
- Code_files/Control 1.ctl
- Code_files/Control 2.ctl
- Code_files/Control 3.ctl
- Code_files/Difference.vi
- Code_files/DrawOrientation.vi
- Code_files/FindAngle.vi
- Code_files/FrequencyEstimationvi.vi
- Code_files/GaborFilter.vi
- Code_files/GaborKernal.vi
- Code_files/GaborMain.vi
- Code_files/GaussianSmooth.vi
- Code_files/GaussianWhiteNoise.vi
- Code_files/OrentationFieldGradient.vi
- Code_files/OrentationFieldGradientBackup.vi
- Code_files/OrentationFieldProposed.vi
- Code_files/OrentationFieldProposed2.vi
- Code_files/OrentationFieldProposedBackup.vi
- Code_files/OrientationFieldEstimmation.aliases
- Code_files/OrientationFieldEstimmation.lvlps
- Code_files/OrientationFieldEstimmation.lvproj
- Code_files/OrientationFieldPSD.vi
- Code_files/OrientationMain.vi
- Code_files/preProcess.vi
- Code_files/preProcess2.vi
