# Supplementary material for: An effective fingerprint orientation field estimation method using differential values of grayscale intensity
Source: PeerJ Comput Sci. 2023 Apr 17;9:e1342. doi: 10.7717/peerj-cs.1342 (PMC10280552; doi:10.7717/peerj-cs.1342)
Supplement: Supplemental Information 1 — The LABVIEW code is an orientation field estimation algorithm for fingerprint. [file peerj-cs-09-1342-s001.zip › Code_files/OrientationFieldEstimmation.aliases]

[My Computer]
My Computer = "172.31.1.132"
