# Supplementary material for: An effective fingerprint orientation field estimation method using differential values of grayscale intensity
Source: PeerJ Comput Sci. 2023 Apr 17;9:e1342. doi: 10.7717/peerj-cs.1342 (PMC10280552; doi:10.7717/peerj-cs.1342)
Supplement: Supplemental Information 1 — The LABVIEW code is an orientation field estimation algorithm for fingerprint. [file peerj-cs-09-1342-s001.zip › Code_files/OrientationFieldEstimmation.lvproj]

<?xml version='1.0' encoding='UTF-8'?>
<Project Type="Project" LVVersion="21008000">
	<Property Name="SMProvider.SMVersion" Type="Int">201310</Property>
	<Item Name="My Computer" Type="My Computer">
		<Property Name="IOScan.Faults" Type="Str"></Property>
		<Property Name="IOScan.NetVarPeriod" Type="UInt">100</Property>
		<Property Name="IOScan.NetWatchdogEnabled" Type="Bool">false</Property>
		<Property Name="IOScan.Period" Type="UInt">10000</Property>
		<Property Name="IOScan.PowerupMode" Type="UInt">0</Property>
		<Property Name="IOScan.Priority" Type="UInt">9</Property>
		<Property Name="IOScan.ReportModeConflict" Type="Bool">true</Property>
		<Property Name="IOScan.StartEngineOnDeploy" Type="Bool">false</Property>
		<Property Name="server.app.propertiesEnabled" Type="Bool">true</Property>
		<Property Name="server.control.propertiesEnabled" Type="Bool">true</Property>
		<Property Name="server.tcp.enabled" Type="Bool">false</Property>
		<Property Name="server.tcp.port" Type="Int">0</Property>
		<Property Name="server.tcp.serviceName" Type="Str">My Computer/VI Server</Property>
		<Property Name="server.tcp.serviceName.default" Type="Str">My Computer/VI Server</Property>
		<Property Name="server.vi.callsEnabled" Type="Bool">true</Property>
		<Property Name="server.vi.propertiesEnabled" Type="Bool">true</Property>
		<Property Name="specify.custom.address" Type="Bool">false</Property>
		<Item Name="Control 1.ctl" Type="VI" URL="../Control 1.ctl"/>
		<Item Name="Control 2.ctl" Type="VI" URL="../Control 2.ctl"/>
		<Item Name="Control 3.ctl" Type="VI" URL="../Control 3.ctl"/>
		<Item Name="Difference.vi" Type="VI" URL="../Difference.vi"/>
		<Item Name="DrawOrientation.vi" Type="VI" URL="../DrawOrientation.vi"/>
		<Item Name="FindAngle.vi" Type="VI" URL="../FindAngle.vi"/>
		<Item Name="FrequencyEstimationvi.vi" Type="VI" URL="../FrequencyEstimationvi.vi"/>
		<Item Name="GaborFilter.vi" Type="VI" URL="../GaborFilter.vi"/>
		<Item Name="GaborKernal.vi" Type="VI" URL="../GaborKernal.vi"/>
		<Item Name="GaborMain.vi" Type="VI" URL="../GaborMain.vi"/>
		<Item Name="GaussianSmooth.vi" Type="VI" URL="../GaussianSmooth.vi"/>
		<Item Name="GaussianWhiteNoise.vi" Type="VI" URL="../../GussianWhiteNoise/GaussianWhiteNoise.vi"/>
		<Item Name="OrentationFieldGradient.vi" Type="VI" URL="../OrentationFieldGradient.vi"/>
		<Item Name="OrentationFieldGradientBackup.vi" Type="VI" URL="../OrentationFieldGradientBackup.vi"/>
		<Item Name="OrentationFieldProposed.vi" Type="VI" URL="../OrentationFieldProposed.vi"/>
		<Item Name="OrentationFieldProposed2.vi" Type="VI" URL="../OrentationFieldProposed2.vi"/>
		<Item Name="OrentationFieldProposedBackup.vi" Type="VI" URL="../OrentationFieldProposedBackup.vi"/>
		<Item Name="OrientationFieldPSD.vi" Type="VI" URL="../OrientationFieldPSD.vi"/>
		<Item Name="OrientationMain.vi" Type="VI" URL="../OrientationMain.vi"/>
		<Item Name="preProcess.vi" Type="VI" URL="../preProcess.vi"/>
		<Item Name="preProcess2.vi" Type="VI" URL="../preProcess2.vi"/>
		<Item Name="Dependencies" Type="Dependencies">
			<Item Name="vi.lib" Type="Folder">
				<Item Name="Application Directory.vi" Type="VI" URL="/&lt;vilib&gt;/Utility/file.llb/Application Directory.vi"/>
				<Item Name="Assert Block Data Type.vim" Type="VI" URL="/&lt;vilib&gt;/Utility/TypeAssert/Assert Block Data Type.vim"/>
				<Item Name="Check if File or Folder Exists.vi" Type="VI" URL="/&lt;vilib&gt;/Utility/libraryn.llb/Check if File or Folder Exists.vi"/>
				<Item Name="Color (U64)" Type="VI" URL="/&lt;vilib&gt;/vision/Image Controls.llb/Color (U64)"/>
				<Item Name="Color to RGB.vi" Type="VI" URL="/&lt;vilib&gt;/Utility/colorconv.llb/Color to RGB.vi"/>
				<Item Name="Edge New.ctl" Type="VI" URL="/&lt;vilib&gt;/vision/Measure.llb/Edge New.ctl"/>
				<Item Name="Edge Options.ctl" Type="VI" URL="/&lt;vilib&gt;/vision/Measure.llb/Edge Options.ctl"/>
				<Item Name="Edge Polarity.ctl" Type="VI" URL="/&lt;vilib&gt;/vision/Measure.llb/Edge Polarity.ctl"/>
				<Item Name="Error Cluster From Error Code.vi" Type="VI" URL="/&lt;vilib&gt;/Utility/error.llb/Error Cluster From Error Code.vi"/>
				<Item Name="Image Type" Type="VI" URL="/&lt;vilib&gt;/vision/Image Controls.llb/Image Type"/>
				<Item Name="Image Unit" Type="VI" URL="/&lt;vilib&gt;/vision/Image Controls.llb/Image Unit"/>
				<Item Name="IMAQ ArrayToColorImage" Type="VI" URL="/&lt;vilib&gt;/vision/Basics.llb/IMAQ ArrayToColorImage"/>
				<Item Name="IMAQ ArrayToImage" Type="VI" URL="/&lt;vilib&gt;/vision/Basics.llb/IMAQ ArrayToImage"/>
				<Item Name="IMAQ ColorImageToArray" Type="VI" URL="/&lt;vilib&gt;/vision/Basics.llb/IMAQ ColorImageToArray"/>
				<Item Name="IMAQ Convert Line to ROI" Type="VI" URL="/&lt;vilib&gt;/vision/ROI Conversion.llb/IMAQ Convert Line to ROI"/>
				<Item Name="IMAQ Copy" Type="VI" URL="/&lt;vilib&gt;/vision/Management.llb/IMAQ Copy"/>
				<Item Name="IMAQ Create" Type="VI" URL="/&lt;vilib&gt;/vision/Basics.llb/IMAQ Create"/>
				<Item Name="Imaq GetImageInfo" Type="VI" URL="/&lt;vilib&gt;/vision/Basics.llb/Imaq GetImageInfo"/>
				<Item Name="IMAQ Image.ctl" Type="VI" URL="/&lt;vilib&gt;/vision/Image Controls.llb/IMAQ Image.ctl"/>
				<Item Name="IMAQ ImageToArray" Type="VI" URL="/&lt;vilib&gt;/vision/Basics.llb/IMAQ ImageToArray"/>
				<Item Name="IMAQ Line" Type="VI" URL="/&lt;vilib&gt;/vision/Image Controls.llb/IMAQ Line"/>
				<Item Name="IMAQ Merge Overlay" Type="VI" URL="/&lt;vilib&gt;/vision/Overlay.llb/IMAQ Merge Overlay"/>
				<Item Name="IMAQ Overlay Line" Type="VI" URL="/&lt;vilib&gt;/vision/Overlay.llb/IMAQ Overlay Line"/>
				<Item Name="IMAQ ReadFile" Type="VI" URL="/&lt;vilib&gt;/vision/Files.llb/IMAQ ReadFile"/>
				<Item Name="IMAQ Rounding Mode.ctl" Type="VI" URL="/&lt;vilib&gt;/vision/Image Controls.llb/IMAQ Rounding Mode.ctl"/>
				<Item Name="IMAQ Write BMP File 2" Type="VI" URL="/&lt;vilib&gt;/vision/Files.llb/IMAQ Write BMP File 2"/>
				<Item Name="IMAQ Write File 2" Type="VI" URL="/&lt;vilib&gt;/vision/Files.llb/IMAQ Write File 2"/>
				<Item Name="IMAQ Write Image And Vision Info File 2" Type="VI" URL="/&lt;vilib&gt;/vision/Files.llb/IMAQ Write Image And Vision Info File 2"/>
				<Item Name="IMAQ Write JPEG File 2" Type="VI" URL="/&lt;vilib&gt;/vision/Files.llb/IMAQ Write JPEG File 2"/>
				<Item Name="IMAQ Write JPEG2000 File 2" Type="VI" URL="/&lt;vilib&gt;/vision/Files.llb/IMAQ Write JPEG2000 File 2"/>
				<Item Name="IMAQ Write PNG File 2" Type="VI" URL="/&lt;vilib&gt;/vision/Files.llb/IMAQ Write PNG File 2"/>
				<Item Name="IMAQ Write TIFF File 2" Type="VI" URL="/&lt;vilib&gt;/vision/Files.llb/IMAQ Write TIFF File 2"/>
				<Item Name="IVA GrayFilters - LowPass.vi" Type="VI" URL="/&lt;vilib&gt;/vision/Vision Assistant Utils.llb/IVA GrayFilters - LowPass.vi"/>
				<Item Name="NI_AALBase.lvlib" Type="Library" URL="/&lt;vilib&gt;/Analysis/NI_AALBase.lvlib"/>
				<Item Name="NI_AALPro.lvlib" Type="Library" URL="/&lt;vilib&gt;/Analysis/NI_AALPro.lvlib"/>
				<Item Name="NI_FileType.lvlib" Type="Library" URL="/&lt;vilib&gt;/Utility/lvfile.llb/NI_FileType.lvlib"/>
				<Item Name="NI_PackedLibraryUtility.lvlib" Type="Library" URL="/&lt;vilib&gt;/Utility/LVLibp/NI_PackedLibraryUtility.lvlib"/>
				<Item Name="NI_Vision_Development_Module.lvlib" Type="Library" URL="/&lt;vilib&gt;/vision/NI_Vision_Development_Module.lvlib"/>
				<Item Name="ROI Descriptor" Type="VI" URL="/&lt;vilib&gt;/vision/Image Controls.llb/ROI Descriptor"/>
				<Item Name="Sort 2D Array - Pop Stack.vi" Type="VI" URL="/&lt;vilib&gt;/Array/Sort 2D Array - Pop Stack.vi"/>
				<Item Name="Sort 2D Array - Push Stack.vi" Type="VI" URL="/&lt;vilib&gt;/Array/Sort 2D Array - Push Stack.vi"/>
				<Item Name="Sort 2D Array.vim" Type="VI" URL="/&lt;vilib&gt;/Array/Sort 2D Array.vim"/>
				<Item Name="Write Delimited Spreadsheet (DBL).vi" Type="VI" URL="/&lt;vilib&gt;/Utility/file.llb/Write Delimited Spreadsheet (DBL).vi"/>
				<Item Name="Write Delimited Spreadsheet (I64).vi" Type="VI" URL="/&lt;vilib&gt;/Utility/file.llb/Write Delimited Spreadsheet (I64).vi"/>
				<Item Name="Write Delimited Spreadsheet (string).vi" Type="VI" URL="/&lt;vilib&gt;/Utility/file.llb/Write Delimited Spreadsheet (string).vi"/>
				<Item Name="Write Delimited Spreadsheet.vi" Type="VI" URL="/&lt;vilib&gt;/Utility/file.llb/Write Delimited Spreadsheet.vi"/>
				<Item Name="Write Spreadsheet String.vi" Type="VI" URL="/&lt;vilib&gt;/Utility/file.llb/Write Spreadsheet String.vi"/>
			</Item>
			<Item Name="lvanlys.dll" Type="Document" URL="/&lt;resource&gt;/lvanlys.dll"/>
			<Item Name="nivision.dll" Type="Document" URL="nivision.dll">
				<Property Name="NI.PreserveRelativePath" Type="Bool">true</Property>
			</Item>
			<Item Name="nivissvc.dll" Type="Document" URL="nivissvc.dll">
				<Property Name="NI.PreserveRelativePath" Type="Bool">true</Property>
			</Item>
		</Item>
		<Item Name="Build Specifications" Type="Build">
			<Item Name="GaborFilter" Type="EXE">
				<Property Name="App_copyErrors" Type="Bool">true</Property>
				<Property Name="App_INI_aliasGUID" Type="Str">{0E2D10FD-5E91-440C-9B5D-2A72D3A3918C}</Property>
				<Property Name="App_INI_GUID" Type="Str">{FAF99C1C-A8F1-4B27-AEF3-4C448BE8DA83}</Property>
				<Property Name="App_serverConfig.httpPort" Type="Int">8002</Property>
				<Property Name="App_serverType" Type="Int">0</Property>
				<Property Name="Bld_autoIncrement" Type="Bool">true</Property>
				<Property Name="Bld_buildCacheID" Type="Str">{2C894DBE-4B58-4AA6-AAF7-8E9BC814D044}</Property>
				<Property Name="Bld_buildSpecName" Type="Str">GaborFilter</Property>
				<Property Name="Bld_excludeInlineSubVIs" Type="Bool">true</Property>
				<Property Name="Bld_excludeLibraryItems" Type="Bool">true</Property>
				<Property Name="Bld_excludePolymorphicVIs" Type="Bool">true</Property>
				<Property Name="Bld_localDestDir" Type="Path">../builds/NI_AB_PROJECTNAME/GaborFilter</Property>
				<Property Name="Bld_localDestDirType" Type="Str">relativeToCommon</Property>
				<Property Name="Bld_modifyLibraryFile" Type="Bool">true</Property>
				<Property Name="Bld_previewCacheID" Type="Str">{0CB283E1-AC49-4D0E-BC34-838D67C6F899}</Property>
				<Property Name="Bld_version.major" Type="Int">1</Property>
				<Property Name="Destination[0].destName" Type="Str">Application.exe</Property>
				<Property Name="Destination[0].path" Type="Path">../builds/NI_AB_PROJECTNAME/GaborFilter/Application.exe</Property>
				<Property Name="Destination[0].preserveHierarchy" Type="Bool">true</Property>
				<Property Name="Destination[0].type" Type="Str">App</Property>
				<Property Name="Destination[1].destName" Type="Str">Support Directory</Property>
				<Property Name="Destination[1].path" Type="Path">../builds/NI_AB_PROJECTNAME/GaborFilter/data</Property>
				<Property Name="DestinationCount" Type="Int">2</Property>
				<Property Name="Source[0].itemID" Type="Str">{E80CAFBD-42FD-4EF9-93F2-C772D0F6D1B5}</Property>
				<Property Name="Source[0].type" Type="Str">Container</Property>
				<Property Name="Source[1].destinationIndex" Type="Int">0</Property>
				<Property Name="Source[1].itemID" Type="Ref">/My Computer/GaborFilter.vi</Property>
				<Property Name="Source[1].sourceInclusion" Type="Str">TopLevel</Property>
				<Property Name="Source[1].type" Type="Str">VI</Property>
				<Property Name="SourceCount" Type="Int">2</Property>
				<Property Name="TgtF_fileDescription" Type="Str">GaborFilter</Property>
				<Property Name="TgtF_internalName" Type="Str">GaborFilter</Property>
				<Property Name="TgtF_legalCopyright" Type="Str">Copyright ?2022 </Property>
				<Property Name="TgtF_productName" Type="Str">GaborFilter</Property>
				<Property Name="TgtF_targetfileGUID" Type="Str">{5757D959-437B-4CA5-A0E8-BBFA0CE40A6D}</Property>
				<Property Name="TgtF_targetfileName" Type="Str">Application.exe</Property>
				<Property Name="TgtF_versionIndependent" Type="Bool">true</Property>
			</Item>
		</Item>
	</Item>
</Project>
