# Supplementary material for: An effective fingerprint orientation field estimation method using differential values of grayscale intensity
Source: PeerJ Comput Sci. 2023 Apr 17;9:e1342. doi: 10.7717/peerj-cs.1342 (PMC10280552; doi:10.7717/peerj-cs.1342)
Supplement: Supplemental Information 2 [file peerj-cs-09-1342-s002.zip]

Archive with 1 entries (1 files):
- Raw_datas/Raw_datas.xlsx
